# Supplementary material for: Directional gene flow and ecological separation in Yersinia enterocolitica
Source: Microb Genom. 2015 Sep 29;1(3):e000030. doi: 10.1099/mgen.0.000030 (PMC5320568; doi:10.1099/mgen.0.000030)
Supplement: Supplementary file 3 — Supplementary Data [file mgen-01-30-s003.xls]

## Sheet: Yent_table.txt
Phylogroup	Strain name	Read Accession No.	Annotation Accession No.	comment	Serotype	Origin	Country
1	YE53/03	ERR015579	HF571988		O:5	Human	United Kingdom
1	YE09/03	ERR024540	CTKQ01000001-CTKQ01000062		O:6,30	Human	United Kingdom
1	YE177/02	ERR033839	CWGK01000001-CWGK01000026		O:5,27	Cattle	United Kingdom
1	YE13/02	ERR024546	CTIZ01000001-CTIZ01000069		O:6,30	Cattle	United Kingdom
1	YE46/02	ERR024547	CTKK01000001-CTKK01000086		NK	Cattle	United Kingdom
1	YE227/02	ERR024551	CTJE01000001-CTJE01000039		O:6,30	Pig	United Kingdom
1	YE69/03	ERR024554	CTRB01000001-CTRB01000077		O:19,8	Human	United Kingdom
1	YE111/02	ERR024558	CTRH01000001-CTRH01000045		O:6,30	Sheep	United Kingdom
1	YE39/03	ERR033841	CWGN01000001-CWGN01000060		O:9	Human	United Kingdom
1	YE228/02	ERR024562	CTRG01000001-CTRG01000037		NK	Pig	United Kingdom
1	YE13/03	ERR024563	CTIU01000001-CTIU01000061		O:6,30	Human	United Kingdom
1	YE205/02	ERR024564	CTIV01000001-CTIV01000035		O:6,30	Pig	United Kingdom
1	YE34/03	ERR024571	CTJB01000001-CTJB01000059		O:5	Human	United Kingdom
1	ERL073947	ERR024573	CFLA01000001-CFLA01000063		NK	Sheep	New Zealand
1	YE208/02	ERR024585	CTIT01000001-CTIT01000023		O:5	Pig	United Kingdom
1	ERL061915	ERR024586	CVJV01000001-CVJV01000040		Nag	Human	New Zealand
1	ERL08708	ERR024588	CPZT01000001-CPZT01000042		NK	Human	New Zealand
1	ERL023784	ERR024590	CHYV01000001-CHYV01000031		NK	Human	New Zealand
1	SZ662/97	ERR024599	CGBV01000001-CGBV01000055		O:5	Human	Germany
1	YE53/30444	ERR024602	CQEI01000001-CQEI01000038		O:7,8	Pig	Germany
1	YE02/02	ERR024856		no included in pangenome analysis	O:19,8	Cattle	United Kingdom
1	YE35/02	ERR024858	CTKN01000001-CTKN01000051		NK	Human	United Kingdom
1	YE77/03	ERR024861	CTKV01000001-CTKV01000059		O:19,8	Pig	United Kingdom
1	YE41/03	ERR024862	CTIN01000001-CTIN01000037		O:6,30	Human	United Kingdom
1	ERL053435	ERR024865	CQAJ01000001-CQAJ01000034		O:5	Human	New Zealand
1	YE221/02	ERR024873	CTIP01000001-CTIP01000034		O:6,30	Pig	United Kingdom
1	YE15/07	ERR024874	CPYS01000001-CPYS01000040		O:13,7	Human	Germany
1	YE04/02	ERR024875	CTKX01000001-CTKX01000035		O:6,30	Sheep	United Kingdom
1	YE38/03	ERR024879	CTKL01000001-CTKL01000036		O:6,30	Human	United Kingdom
1	YE30/03	ERR024880	CTEV01000001-CTEV01000070		O:5	Human	United Kingdom
1	H1527/93	ERR024886	CQCE01000001-CQCE01000032		O:5	Human	Germany
1	ERL053484	ERR033842	CWGL01000001-CWGL01000028		ND	Avian	New Zealand
1	IP26014	ERR163895	CQAE01000001-CQAE01000022		O:7,8,19	Bovine	France
1	IP26618	ERR163896	CPYU01000001-CPYU01000034		O:5	Chicken	Italy
1	IP27818	ERR163897	CPZF01000001-CPZF01000028		O:6,30	Human	France
2	8081		AM286415		O:8	Human	United Kingdom
2	SZ5108/01	ERR024600	CPZL01000001-CPZL01000082		O:8	Human	Germany
2	209-36/84	ERR024601	CPZM01000001-CPZM01000112		O:21	Human	Germany
2	SZ375/04	ERR024884	CGBA01000001-CGBA01000079		O:8	Human	Germany
2	Y286	ERR024887	CPYO01000001-CPYO01000076		O:8b,e,f,i	NK	United Kingdom
2	SZ506/04	ERR024889	CQCF01000001-CQCF01000088		O:8	Human	Germany
2	WA	ERR163909	CQCV01000001-CQCV01000081		O:8	Human	Belgium
2	E701	ERR163910	CWIY01000001-CWIY01000096		O:4,32	Human	NK
2	E736	ERR163911	CWIZ01000001-CWIZ01000118		O:21	Human	NK
2	ST5081	ERR163912	CWJB01000001-CWJB01000096		NK	NK	NK
2	SC9312-78	ERR163913	CQDJ01000001-CQDJ01000099		O:13,18	Human	United Kingdom
3	IP22276	ERR163906	CPWT01000001-CPWT01000112		O:3	Human	Australia
3	IP10393	ERR163905	CHYU01000001-CHYU01000110		O:3	Human	France
3	IP29610	ERR163908	CPYE01000001-CPYE01000145		O:3	Human	France
3	IP26656	ERR163907	CGBC01000001-CGBC01000137		O:3	Human	France
3	YE12/03	ERR015576	HF933425		O:3	Human	United Kingdom
3	YE07/03	ERR024570	CTKR01000001-CTKR01000183		O:3	Human	United Kingdom
3	YE213/02	ERR024566	CTEZ01000001-CTEZ01000138		O:3	Pig	United Kingdom
3	YE201/02	ERR024584	CTKM01000001-CTKM01000126		O:3	Pig	United Kingdom
3	H450/87	ERR024888	CWIX01000001-CWIX01000169		O:3	Human	NK
3	H469/87	ERR024891	CWIW01000001-CWIW01000131		O:3	Pig	NK
3	H608/87	ERR024592	CWHT01000001-CWHT01000459		O:3	Human	NK
3	ERL04757	ERR024572	CQAR01000001-CQAR01000346		O:3	Human	New Zealand
3	ERL084574	ERR024864	CGHW01000001-CGHW01000104		O:3	Human	New Zealand
3	ERL08109	ERR024580	CQAU01000001-CQAU01000119		O:3	Human	New Zealand
3	ERL072344	ERR024576	CQBI01000001-CQBI01000119		O:3	Animal	New Zealand
3	ERL063683	ERR024867	CQBT01000001-CQBT01000117		nd	Human	New Zealand
3	ERL022789	ERR024575	CPYZ01000001-CPYZ01000122		O:3	Dog	New Zealand
3	ERL032770	ERR024863	CQCZ01000001-CQCZ01000114		O:3	Human	New Zealand
3	ERL073627	ERR024579	CQAY01000001-CQAY01000123		O:3	Human	New Zealand
4	IP29194	ERR163903	CQCL01000001-CQCL01000079		O:5,27	Human	France
4	IP29228	ERR163904	CPVF01000001-CPVF01000097		O:5,27	Human	France
4	IP20322	ERR163898	CQBQ01000001-CQBQ01000093		O:5,27	Milk	Greece
4	IP26249	ERR163899	CGBR01000001-CGBR01000104		O:5,27	Human	France
4	YE149/02	ERR015580	HF933424		O:5,27	Sheep	United Kingdom
4	YE203/02	ERR033840	CTIR01000001-CTIR01000086		O:5,27	Pig	United Kingdom
4	H582/87	ERR024882	CWIT01000001-CWIT01000103		O:5,27	Human	NK
4	H230/89	ERR024597	CIFH01000001-CIFH01000102		O:5,27	Human	Germany
4	YE226/02	ERR024860	CTJF01000001-CTJF01000088		O:5,27	Pig	United Kingdom
4	YE153/02	ERR024857	CTJG01000001-CTJG01000111		O:5,27	Cattle	United Kingdom
4	YE04/03	ERR024871	CTEQ01000001-CTEQ01000091		O:5,27	Human	United Kingdom
4	YE08/03	ERR024550	CTJC01000001-CTJC01000129		O:5,27	Human	United Kingdom
4	YE232/02	ERR024541	CTQW01000001-CTQW01000087		O:5,27	Pig	United Kingdom
4	YE231/02	ERR024560	CTJH01000001-CTJH01000129		O:5,27	Pig	United Kingdom
4	ERL032126	ERR024587	CQAT01000001-CQAT01000107		O:5,27	Meat	New Zealand
4	YE238/02	ERR024877	CTFS01000001-CTFS01000105		O:5,27	Pig	United Kingdom
5	H324/78	ERR024596	CWIS01000001-CWIS01000140		O:9	Pig	NK
5	IP26766	ERR163902	CPZU01000001-CPZU01000109		O:9	Human	France
5	IP20851	ERR163900	CPZE01000001-CPZE01000115		O:9	Human	Spain
5	H621/87	ERR024890	CQAM01000001-CQAM01000171		O:9	Human	Germany
5	W22703		FR718488-FR718797	no included in pangenome analysis	O:9	Human	Belgium
5	Y127	ERR024598	CWIU01000001-CWIU01000104		O:9	NK	NK
5	YE237/02	ERR024583	CTQV01000001-CTQV01000117		O:9	Pig	United Kingdom
5	YE204/02	ERR024557	CTER01000001-CTER01000113		O:9	Pig	United Kingdom
5	YE11/03	ERR024549	CTJL01000001-CTJL01000248		O:9	Human	United Kingdom
5	YE58/03	ERR024542	CTJI01000001-CTJI01000114		O:9	Human	United Kingdom
5	YE215/02	ERR024555		no included in pangenome analysis	O:9	Pig	United Kingdom
5	YE212/02	ERR015581Y	HF933206		O:9	Pig	United Kingdom
5	YE56/03	ERR015578	HF933423		O:9	Human	United Kingdom
5	YE218/02	ERR024876	CTKS01000001-CTKS01000105		O:9	Pig	United Kingdom
5	YE119/02	ERR024548	CTIM01000001-CTIM01000118		O:9	Sheep	United Kingdom
5	YE214/02	ERR024869	CTRD01000001-CTRD01000101		O:9	Pig	United Kingdom
5	YE24/03	ERR024545	CTKO01000001-CTKO01000226		O:9	Human	United Kingdom
5	ERL032501	ERR024589	CPXH01000001-CPXH01000122		O:9	Human	New Zealand
5	2/C/53NMD7	ERR027406	CPWH01000001-CPWH01000173		O:9	Pig	Ireland
5	1127	ERR027419	CPWQ01000001-CPWQ01000132		NK	Human	Ireland
5	YE74/03	ERR033843	CWGM01000001-CWGM01000093		O:9	Human	United
5	ERL082399	ERR024866	CHDN01000001-CHDN01000106		O:9	Human	New Zealand
5	ERL083523	ERR024577	CPWJ01000001-CPWJ01000121		O:9	Human	New Zealand
5	ERL08599	ERR024567	CPVJ01000001-CPVJ01000113		O:9	Human	New Zealand
5	ERL082756	ERR024574	CPYM01000001-CPYM01000116		O:9	Human	New Zealand
5	ERL084423	ERR024581	CIJR01000001-CIJR01000109		O:9	Human	New Zealand
5	H7580/93	ERR024885	CWIV01000001-CWIV01000107		O:9	NK	NK
5	H692/94	ERR024595	CHJR01000001-CHJR01000129		O:9	NK	Germany
5	IP21447	ERR163901	CTFQ01000001-CTFQ01000108		O:9	Pig	United Kingdom
6	IP00178	ERR163916	CTFT01000001-CTFT01000183		O:2,3	Hare	United Kingdom
6	IP05342	ERR163917	CPXJ01000001-CPXJ01000169		O:1,2,3	Hare	Belgium
6	YE519-36/88	ERR024593	CWIR01000001-CWIR01000148		O:2,3	NK	NK
6	IP01119	ERR163920	CPZA01000001-CPZA01000177		O:3	Hare	France
6	IP26042	ERR163915	CGGL01000001-CGGL01000159		O:1,2,3	Cattle	France
6	IP06077	ERR163919	CPYG01000001-CPYG01000159		O:1,2,3	Hare	France
6	YE3094/96	ERR015577	HF933426		O:2,3	Hare	Europe
